# Supplementary material for: An automated modular open-technology device to measure and adjust concentration of aquatic sperm samples for cryopreservation
Source: SLAS Technol. Author manuscript; Available in PMC 2023 Feb 27. (PMC9969519; doi:10.1016/j.slast.2022.11.002)
Supplement: 1 [file NIHMS1871913-supplement-1.zip]

Archive with 3 entries (3 files):
- Supplementary material - Appendices.pdf
- Supplementary material - Fabrication files.zip
- Supplementary material - Figs 5 and 6 raw data and MATLAB code.zip
